# Supplementary material for: Methylome Profiling of PD-L1-Expressing Glioblastomas Shows Enrichment of Post-Transcriptional and RNA-Associated Gene Regulation
Source: Cancers (Basel). 2022 Oct 31;14(21):5375. doi: 10.3390/cancers14215375 (PMC9656473; doi:10.3390/cancers14215375)
Supplement: Supplementary file 1 [file cancers-14-05375-s001.zip]

Archive with 1 entries (1 files):
- cancers-1935994-supplementary.pdf
